# Supplementary material for: Fast-Processable Non-Flammable Phthalonitrile-Modified Novolac/Carbon and Glass Fiber Composites
Source: Polymers (Basel). 2022 Nov 17;14(22):4975. doi: 10.3390/polym14224975 (PMC9699085; doi:10.3390/polym14224975)
Supplement: Supplementary file 1 [file polymers-14-04975-s001.zip]

Archive with 5 entries (4 files):
- Supplementary_revised.docx
- Supplementary_video/
- Supplementary_video/Video 1 - Burning for 13 seconds at 1300C.mp4
- Supplementary_video/Video 2 - Burning for 60 seconds at 900C.mp4
- Supplementary_video/Video 3. Burning for 10 minutes at 1300C.mp4
